# Supplementary material for: Combination of Mycobacterium tuberculosis RS Ratio and CFU Improves the Ability of Murine Efficacy Experiments to Distinguish between Drug Treatments
Source: Antimicrob Agents Chemother. 2022 Mar 21;66(4):e02310-21. doi: 10.1128/aac.02310-21 (PMC9017352; doi:10.1128/aac.02310-21)
Supplement: Supplemental file 2 — Data Set S1. Download aac.02310-21-s0002.xlsx, XLSX file, 0.02 MB [file aac.02310-21-s0002.xlsx]

## Sheet: Experiment1 PD markers data
Group	RS ratio	CFU	16S rRNA burden	23S rRNA burden
UNTX	294.71	6.59522	2.07059e+12	8.19047e+11
UNTX	266.67	6.8293	7.06899e+11	3.43576e+11
UNTX	274.93	6.61542	9.53417e+11	1.04274e+12
UNTX	319.19	6.61542	5.92967e+11	2.29512e+11
UNTX	241.14	7.22724	9.24877e+11	3.77198e+11
PZA	46.83	6.66217	5.13775e+11	2.12581e+11
PZA	72.07	7.10231	3.54456e+11	1.62752e+11
PZA	63.88	6.80448	1.37585e+11	9.95269e+10
PZA	54.43	6.63473	1.74077e+11	1.56191e+11
PZA	67.65	6.65321	8.13611e+10	6.86755e+10
PZA	73.38	6.55175	1.34008e+11	1.24784e+11
PZA	61.18	6.67954	1.8687e+11	2.20188e+11
PZA	62.25	6.62518	1.83295e+11	1.54545e+11
EMB	122.77	6.56304	1.26956e+11	1.03839e+11
EMB	124.67	6.83529	3.99323e+11	2.34004e+11
EMB	103.49	6.70437	2.47251e+11	1.0245e+11
EMB	98.83	6.52827	1.9611e+11	8.15561e+10
EMB	113.24	6.7573	2.15111e+11	2.05096e+11
EMB	142.41	6.63473	1.72921e+11	1.57114e+11
EMB	112.35	6.79152	1.88901e+11	1.57983e+11
EMB	149.87	6.56304	1.64699e+11	1.445e+11
STR	135.78	6.14806	1.55164e+12	8.09829e+11
STR	157.66	6.36991	1.00885e+12	6.71295e+11
STR	134.07	6.47712	7.9267e+11	4.04691e+11
STR	109.53	6.3337	9.04798e+11	5.35287e+11
STR	117.28	6.08591	8.7987e+11	1.08986e+12
STR	110.26	6.35218	6.46517e+11	7.42698e+11
STR	131.42	6.17609	4.93504e+11	4.25025e+11
STR	145.75	6.25072	7.99547e+11	5.85535e+11
RIF	25.01	5.05115	1.20692e+12	1.0948e+12
RIF	24.04	5.22724	7.0245e+11	6.90577e+11
RIF	20.49	5.31439	6.14627e+11	7.44849e+11
RIF	25.33	5.8412	6.74285e+11	8.60097e+11
RIF	24.15	6.36991	4.84225e+11	1.1309e+12
RIF	23.6	5.99728	3.70425e+11	7.85751e+11
RIF	23.98	6.17063	8.3769e+11	7.39455e+11
RIF	24.62	5.81707	6.80868e+11	7.49527e+11
INH	139.05	5.75012	3.6302e+10	2.97813e+10
INH	132.31	5.32222	1.856e+10	1.62064e+10
INH	133.25	5.63473	3.72987e+10	1.36174e+10
INH	107.16	5.79152	4.94966e+10	2.52129e+10
INH	142.29	5.43735	1.81021e+10	1.74396e+10
INH	127.15	5.61542	3.34328e+10	3.74498e+10
INH	113.02	5.40654	2.57048e+10	2.23788e+10
BDQ	17.96	3.08458	1.91387e+10	1.87004e+10
BDQ	7.34	2.79934	2.15364e+10	2.60056e+10
BDQ	10.33	3.11059	2.60839e+10	1.54835e+10
BDQ	18.01	2.88366	4.47263e+10	2.95108e+10
BDQ	10.04	3.21352	1.75135e+10	1.34076e+10
BDQ	7.2	2.96848	3.33996e+10	3.20042e+10
BDQ	2.65	2.79934	8.91155e+09	9.99126e+09
BDQ	10.49	3.10551	2.43497e+10	2.6215e+10

## Sheet: Experiment2 PD markers data
Group	Time (days)	RS ratio	CFU	16S rRNA burden	23S rRNA burden
PreRx	0	293.18	7.2	2.69961e+10	1.88837e+10
PreRx	0	326.13	7.22	1.93623e+10	1.36317e+10
PreRx	0	312.74	7.18	3.99842e+10	3.00973e+10
PreRx	0	291.67	7.37	2.68007e+10	2.04885e+10
PreRx	0	300.14	7.42	3.46957e+10	2.96662e+10
HRZE	14	20.8	6.5	9.43342e+09	1.12675e+10
HRZE	14	23.31	6.44	1.33061e+10	1.63985e+10
HRZE	14	16.85	5.93	3.44915e+09	4.35724e+09
HRZE	14	22.8	6.54	6.43728e+09	7.98856e+09
HRZE	14	28.2	6.69	1.07435e+10	1.33619e+10
PMZ	14	7.6	5.79	6.58629e+09	7.87807e+09
PMZ	14	7.67	5.99	8.33306e+09	1.05803e+10
PMZ	14	9.66	6.05	6.22445e+09	7.75297e+09
PMZ	14	14.6	5.91	5.32284e+09	7.35943e+09
PMZ	14	7.7	5.96	5.57316e+09	8.89886e+09
BMZ	14	5.64	5.37	1.94348e+09	8.32498e+08
BMZ	14	2.12	5.41	2.38066e+09	1.41075e+09
BMZ	14	3.78	5.09	1.09352e+09	6.33746e+08
BMZ	14	1.45	5.58	1.60337e+09	1.28788e+09
BMZ	14	2.33	5.11	9.6305e+08	9.87254e+08
BMZRb	14	0.56	4.88	1.19622e+09	9.87426e+08
BMZRb	14	5.4	5.59	2.88205e+09	2.84953e+09
BMZRb	14	1.7	5.47	2.27659e+09	1.54688e+09
BMZRb	14	4.94	5	7.86682e+08	5.29882e+08
BMZRb	14	1.86	4.94	9.84756e+08	9.32243e+08
HRZE	28	21.03	4.96	5.08581e+08	5.39327e+08
HRZE	28	28.83	4.57	6.84072e+08	8.43302e+08
HRZE	28	22.51	4.68	6.54944e+08	8.49812e+08
HRZE	28	20.73	5.16	8.80105e+08	9.09979e+08
HRZE	28	20.87	4.76	1.22737e+09	1.32038e+09
PMZ	28	9.53	3.52	4.0004e+08	4.07144e+08
PMZ	28	13.46	3.94	5.01901e+08	6.37769e+08
PMZ	28	9.1	3.55	1.36893e+09	1.0458e+09
PMZ	28	8.27	3.57	4.16413e+08	5.8533e+08
BMZ	28	1.53	0.85	3.79996e+08	3.25694e+08
BMZ	28	3.19	2	3.29101e+08	1.91816e+08
BMZ	28	2.01	1.34	1.18793e+08	6.42393e+07
BMZ	28	3.39	1.2	3.08912e+08	2.12684e+08
BMZ	28	2.46	1.51	2.0282e+08	1.07975e+08
BMZRb	28	1.54	0.74	2.502e+08	1.57217e+08
BMZRb	28	1.23	1.88	5.44143e+08	4.48709e+08
BMZRb	28	0.93	1.51	2.41548e+08	1.77886e+08
BMZRb	28	1.88	1.37	2.04677e+08	1.53298e+08
BMZRb	28	1.14	1.47	1.3886e+08	1.07535e+08

## Sheet: Experiment3 PD markers data
Group	Time (days)	RS ratio	CFU	16S rRNA burden	23S rRNA burden
PreRx	0	241.32	20600000	9.32306e+10	1.10375e+11
PreRx	0	213.86	12700000	5.29341e+10	1.03288e+11
PreRx	0	256.56	20200000	1.21555e+11	2.83855e+11
PreRx	0	242.93	20400000	8.18909e+10	1.78523e+11
PreRx	0	246.19	15900000	4.55182e+11	2.77615e+11
PreRx	0	220.03	15700000	1.14086e+11	2.50389e+11
HRZE	7	27.54	6800000	5.10147e+10	8.62723e+10
HRZE	7	38.35	6090000	7.75716e+10	2.26639e+11
HRZE	7	38.46	10800000	9.27493e+10	2.17763e+11
PaMZ	7	34.01	3750000	5.40697e+10	2.14718e+11
PaMZ	7	13.19	2480000	3.90496e+10	1.44128e+11
PaMZ	7	11.52	7270000	7.11606e+10	2.058e+11
BPaL	7	11.88	1920000	6.8765e+10	2.12502e+11
BPaL	7	38.72	2950000	7.2315e+10	2.56885e+11
BPaL	7	30.23	6090000	9.30615e+10	2.94944e+11
BPaMZ	7	3.59	1410000	3.15084e+10	4.4866e+10
BPaMZ	7	2.91	1030000	3.63377e+10	5.70241e+10
BPaMZ	7	2.75	2340000	5.55759e+10	9.71535e+10
HRZE	14	30.24	2110000	1.90951e+10	4.56671e+10
HRZE	14	26.77	1410000	1.48461e+10	3.67045e+10
HRZE	14	22.94	3520000	3.06565e+10	4.75936e+10
HRZE	14	18.24	1920000	2.82179e+10	4.33088e+10
HRZE	14	17.43	2720000	2.79883e+10	3.78011e+10
HRZE	14	21.07	2200000	3.20319e+10	7.06564e+10
PaMZ	14	27.79	263000	1.49227e+10	3.95271e+10
PaMZ	14	30.24	394000	3.28313e+10	1.54386e+11
PaMZ	14	27.65	178000	2.20239e+10	1.18807e+11
PaMZ	14	21.36	88100	1.70913e+10	5.15903e+10
PaMZ	14	25.58	253000	2.51757e+10	6.51607e+10
PaMZ	14	21.25	234000	2.85392e+10	1.11222e+11
BPaL	14	9.79	82500	1.69216e+10	3.98728e+10
BPaL	14	8.16	88100	1.61362e+10	3.31588e+10
BPaL	14	14.38	384000	2.58316e+10	3.7955e+10
BPaL	14	5.28	24400	1.70298e+10	3.324e+10
BPaL	14	7.99	101000	1.72867e+10	3.34504e+10
BPaL	14	6.21	206000	2.5394e+10	5.56725e+10
BPaMZ	14	1.9	2250	1.34703e+10	2.49929e+10
BPaMZ	14	1.19	3500	1.59075e+10	4.31463e+10
BPaMZ	14	2.07	4750	1.2788e+10	2.5348e+10
BPaMZ	14	4.07	5000	4.14687e+09	1.33721e+10
BPaMZ	14	2.44	6250	1.33288e+10	5.03824e+10
BPaMZ	14	1.35	4500	5.23689e+09	2.48252e+10
HRZE	21	37.7	984000	7.18607e+09	3.21779e+10
HRZE	21	21.61	844000	4.81294e+09	2.75749e+10
HRZE	21	15.82	13900	5.82346e+09	4.50278e+10
HRZE	21	29.17	703000	3.88188e+09	4.01266e+10
HRZE	21	30.48	1080000	8.48475e+09	2.81032e+10
HRZE	21	22.38	844000	4.58114e+09	1.1274e+10
PaMZ	21	20.65	5250	2.9289e+09	6.04064e+09
PaMZ	21	33.88	11600	1.00257e+10	1.38485e+10
PaMZ	21	25.51	6000	9.7425e+09	1.79745e+10
PaMZ	21	26.09	1280	6.57316e+09	1.7481e+10
PaMZ	21	14.78	443	4.42022e+09	1.02712e+10
PaMZ	21	20.42	1520	9.30782e+09	2.93137e+10
BPaL	21	5.05	1130	1.21705e+10	3.0397e+10
BPaL	21	4.4	1520	1.66644e+10	4.16411e+10
BPaL	21	7.38	2660	2.63865e+10	7.00007e+10
BPaL	21	7.73	1370	2.36567e+10	5.15871e+10
BPaL	21	5.64	4330	2.61898e+10	4.5382e+10
BPaL	21	5.95	1040	1.38579e+10	3.03023e+10
BPaMZ	21	1.63	60	2.14692e+10	2.82499e+10
BPaMZ	21	1.27	30	1.66667e+10	2.05744e+10
BPaMZ	21	1.14	15	2.32818e+10	2.4049e+10
BPaMZ	21	1.41	37.5	1.76002e+10	2.37181e+10
BPaMZ	21	1.57	82.5	1.57192e+10	2.90087e+10
BPaMZ	21	2.06	52.5	2.44389e+10	4.83373e+10
HRZE	28	18.15	107000	4.54564e+09	3.90807e+09
HRZE	28	16.79	103000	4.39477e+09	3.55824e+09
HRZE	28	14.42	103000	2.40302e+09	1.55759e+09
HRZE	28	19.35	253000	4.38441e+09	3.65112e+09
HRZE	28	17.97	80600	2.40874e+09	2.56591e+09
HRZE	28	12.1	116000	7.50741e+09	6.03942e+09
PaMZ	28	21.8	203	5.77581e+09	2.88485e+09
PaMZ	28	15.08	180	6.73508e+09	3.46825e+09
PaMZ	28	35.64	2420	8.07306e+09	5.38899e+09
PaMZ	28	17.91	97.5	6.07832e+09	2.51459e+09
PaMZ	28	25.25	97.5	7.67355e+09	3.21346e+09
PaMZ	28	17.69	60	2.01374e+09	1.1678e+09
BPaL	28	1.88	55.4	5.50144e+09	2.9559e+09
BPaL	28	4.25	137	8.40036e+09	4.36812e+09
BPaL	28	3.48	45.7	5.72799e+09	3.55448e+09
BPaL	28	5.42	218	5.70604e+09	3.30557e+09
BPaL	28	4.07	81.5	6.17307e+09	4.94399e+09
BPaL	28	3.93	81.5	7.71247e+09	2.80576e+09
BPaMZ	28	1.13	6.52	4.16085e+09	1.47825e+09
BPaMZ	28	1.29	9.78	3.56561e+09	1.42764e+09
BPaMZ	28	1.06	<3.26086956521739	3.47286e+09	7.41794e+08
BPaMZ	28	0.97	3.26	5.31817e+09	2.38194e+09
BPaMZ	28	0.82	<3.26086956521739	2.7627e+09	1.08594e+09
BPaMZ	28	0.69	<3.26086956521739	5.20001e+09	2.30447e+09

## Sheet: Experiment2 relapse data
Experiment	Group	Time (days)	Proportion relapsing after treatment
Experiment 2 (JHU)	BMZ	28	15/15
Experiment 2 (JHU)	BMZRb	28	15/15
Experiment 2 (JHU)	PMZ	42	13/14
Experiment 2 (JHU)	BMZ	42	9/15
Experiment 2 (JHU)	BMZRb	42	1/15
Experiment 2 (JHU)	HRZE	84	15/15
Experiment 2 (JHU)	PMZ	84	0/15
Experiment 2 (JHU)	HRZE	112	8/15

## Sheet: Experiment3 relapse data
Experiment	Group	Time (days)	Proportion relapsing after treatment
Experiment 3 (CSU)	BPaL	28	15/15
Experiment 3 (CSU)	BPaMZ	28	13/15
Experiment 3 (CSU)	BPaMZ	42	1/15
Experiment 3 (CSU)	BPaL	56	9/15
Experiment 3 (CSU)	BPaMZ	56	0/15
Experiment 3 (CSU)	PaMZ	84	3/15
Experiment 3 (CSU)	BPaL	84	0/15
Experiment 3 (CSU)	HRZE	98	15/15
Experiment 3 (CSU)	HRZE	112	12/15
Experiment 3 (CSU)	PaMZ	112	0/15
Experiment 3 (CSU)	HRZE	140	1/14
Experiment 3 (CSU)	PaMZ	140	0/15
